# Supplementary material for: Multiple C2 domains and transmembrane region proteins (MCTPs) tether membranes at plasmodesmata
Source: EMBO Rep. 2019 Jul 9;20(8):e47182. doi: 10.15252/embr.201847182 (PMC6680132; doi:10.15252/embr.201847182)
Supplement: Supplementary file 2 — Movie EV1 [file EMBR-20-e47182-s002.zip › Movie_EV1/README.txt]

Movie EV1. 
Confocal time lapse imaging of 35S:GFP-NbMCTP7 in N. benthamiana epidermal leaves. One image every 0.2 seconds.
