# Supplementary material for: Multiple C2 domains and transmembrane region proteins (MCTPs) tether membranes at plasmodesmata
Source: EMBO Rep. 2019 Jul 9;20(8):e47182. doi: 10.15252/embr.201847182 (PMC6680132; doi:10.15252/embr.201847182)
Supplement: Supplementary file 3 — Movie EV2 [file EMBR-20-e47182-s003.zip]

Archive with 8 entries (5 files):
- Movie_EV2/
- Movie_EV2/Movie_EV2.mov
- Movie_EV2/README.txt
- __MACOSX/
- __MACOSX/._Movie_EV2
- __MACOSX/Movie_EV2/
- __MACOSX/Movie_EV2/._Movie_EV2.mov
- __MACOSX/Movie_EV2/._README.txt
