# Supplementary material for: Multiple C2 domains and transmembrane region proteins (MCTPs) tether membranes at plasmodesmata
Source: EMBO Rep. 2019 Jul 9;20(8):e47182. doi: 10.15252/embr.201847182 (PMC6680132; doi:10.15252/embr.201847182)
Supplement: Supplementary file 4 — Movie EV3 [file EMBR-20-e47182-s004.zip › Movie_EV3/README.txt]

Movie EV3. 
Docking of the C2B, C2C and C2D domains of AtMCTP4 on a "PM-like" membrane (see Fig. 5), containing phosphatidylcholine (PC), phosphatidylserine (PS), sitosterol (Sito) and phosphoinositol-4-phosphate (PI4P) in the following ratio: PC/PS/Sito/PI4P 57:19:20:4. Please note that 0.5?s out of total (2.5?s) simulation is shown (moment of docking). The amino acid colour code is as follow: red, negatively charged (acidic) residues; blue, positively charged (basic) residues; green, polar uncharged residues; and white, hydrophobic residues. The lipid colour code is as follow: PC is depicted as light-pink polar heads and grey acyl chains, PS is depicted as dark-pink polar heads and light-purple acyl chains, PI4P is depicted as orange (inositol ring) and yellow (phosphate 4) polar heads and light-blue acyl chains and sitosterol is light-green.
